# Supplementary material for: Loss of Zonula Occludens-1 (ZO-1) Enhances Angiogenic Signaling in Ovarian Cancer Cells
Source: Int J Mol Sci. 2025 Aug 29;26(17):8389. doi: 10.3390/ijms26178389 (PMC12429131; doi:10.3390/ijms26178389)
Supplement: Supplementary file 1 [file ijms-26-08389-s001.zip]

Archive with 3 entries (3 files):
- ARRIVE guideline.pdf
- ijms-3816063 (2).pdf
- ijms-3816063 (3).pdf
